# Supplementary material for: Bayesian modelling of population trends in alcohol consumption provides empirically based country estimates for South Africa
Source: Popul Health Metr. 2021 Nov 3;19:43. doi: 10.1186/s12963-021-00270-3 (PMC8565040; doi:10.1186/s12963-021-00270-3)
Supplement: Supplementary file 2 — Additional file 2. Additional tables. [file 12963_2021_270_MOESM2_ESM.xlsx]

## Sheet: Legend
Sheet	Content
Dataset 1	Distribution of adult population of South Africa across sex and age categories. Proportion. Per year
Dataset 2	Prevalence of drinkers and parameters of the distribution of average daily consumption of alcohol among drinkers. Per year, sex and age category.
Dataset 3	Prevalence of drinkers and average daily consumption of alcohol among drinkers. Per year and sex.
Dataset 4	Posterior distribution of model parameters: summary statistics.
Codebook (Datasets 1,2,3)
Year	Year (1988..2016)
Sex	Sex (Male, Female)
Age	Age Category (15-24, 25-34, 45-54, 55-64, 65+, 15+)
pdrink	Prevalence of drinkers
pdrink_lb	Prevalence of drinkers (lower bound of the 95% credible interval)
pdrink_ub	Prevalence of drinkers (upper bound of the 95% credible interval)
mu	Average consumption among drinkers [g/day]
mu_lb	Average consumption among drinkers (lower bound of the 95% credible interval) [g/day]
mu_ub	Average consumption among drinkers (upper bound of the 95% credible interval) [g/day]
alpha	Shape parameter of the distribution of average consumption among drinkers
alpha_lb	Shape parameter of the distribution of average consumption among drinkers (lower bound of the 95% credible interval)
alpha_ub	Shape parameter of the distribution of average consumption among drinkers (upper bound of the 95% credible interval)
beta	Scale parameter of the distribution of average consumption among drinkers
beta_lb	Scale parameter of the distribution of average consumption among drinkers (lower bound of the 95% credible interval)
beta_ub	Scale parameter of the distribution of average consumption among drinkers (upper bound of the 95% credible interval)
Codebook (Datasets 4)
mean	Mean of the posterior distribution of the parameter
se_mean	Standard error of the mean
sd	Standard deviation of the posterior distribution of the parameter
X2.5.	2.5th percentile of the posterior distribution of the parameter
X25.	25th percentile of the posterior distribution of the parameter
X50.	Median of the posterior distribution of the parameter
X75.	75th percentile of the posterior distribution of the parameter
X97.5.	97.5th percentile of the posterior distribution of the parameter
n_eff	Effective sample size
Rhat	Potential scale reduction statistics

## Sheet: Dataset 1
Sex	Age	1998	1999	2000	2001	2002	2003	2004	2005	2006	2007	2008	2009	2010	2011	2012	2013	2014	2015	2016
Male	15-24	0.145808	0.146303	0.14723	0.146911	0.14699	0.148035	0.148142	0.148553	0.149235	0.148558	0.147438	0.146244	0.143973	0.141833	0.140067	0.137562	0.135121	0.132741	0.13042
Male	25-34	0.117023	0.115973	0.116309	0.116135	0.11671	0.11522	0.114825	0.114506	0.11466	0.11605	0.118052	0.120146	0.122431	0.124586	0.126477	0.129156	0.131766	0.134311	0.136792
Male	35-44	0.0900666	0.0903166	0.089739	0.0890647	0.0876963	0.0870704	0.086807	0.0862255	0.0854799	0.0850364	0.084234	0.0836814	0.084232	0.0849518	0.0860317	0.0859471	0.0858646	0.0857841	0.0857057
Male	45-54	0.0581636	0.0590586	0.059623	0.0604862	0.0610855	0.0618437	0.0621083	0.0622771	0.0621644	0.0615097	0.0613474	0.0611456	0.0607126	0.0601073	0.0591952	0.0590206	0.0588505	0.0586847	0.0585229
Male	55-64	0.0357122	0.0354755	0.0344969	0.0348813	0.0352306	0.0357159	0.0361214	0.0361465	0.0362673	0.0369335	0.0375296	0.0379478	0.0384175	0.0386621	0.0388576	0.0392702	0.0396722	0.0400642	0.0404464
Male	65+	0.0317827	0.0309014	0.0297008	0.0298497	0.0294721	0.0292557	0.0290997	0.0296261	0.0296494	0.0294901	0.0290899	0.0287044	0.0283386	0.0282153	0.0283044	0.0285696	0.0288282	0.0290802	0.029326
Female	15-24	0.15106	0.151028	0.151159	0.151013	0.150862	0.151486	0.15139	0.15131	0.151424	0.150246	0.148505	0.146842	0.144276	0.141763	0.138945	0.135528	0.132198	0.128951	0.125785
Female	25-34	0.124604	0.123409	0.122759	0.121963	0.121854	0.119616	0.118212	0.117025	0.116712	0.117203	0.118355	0.119612	0.12129	0.123023	0.124517	0.126704	0.128836	0.130914	0.132941
Female	35-44	0.0937035	0.0951681	0.0961716	0.0964351	0.0959554	0.0959661	0.0959609	0.0951513	0.0941096	0.0933027	0.0921317	0.0910545	0.0906117	0.0903755	0.0907194	0.089802	0.0889079	0.0880362	0.0871862
Female	45-54	0.0610958	0.062153	0.0632583	0.064166	0.0649692	0.0662045	0.0672452	0.0681408	0.0688642	0.0693863	0.0702952	0.0710559	0.0715221	0.071583	0.071186	0.07131	0.0714308	0.0715485	0.0716634
Female	55-64	0.0440196	0.0434112	0.0430071	0.0423912	0.0427143	0.0430956	0.0433906	0.0431797	0.0434633	0.0443306	0.0452965	0.0461471	0.0470255	0.0477814	0.0483785	0.0493478	0.0502925	0.0512136	0.0521118
Female	65+	0.0469603	0.0468024	0.0465466	0.0467038	0.0464596	0.0464914	0.0466982	0.0478585	0.0479702	0.0479537	0.047726	0.0474187	0.0471696	0.0471191	0.0473204	0.0477823	0.0482325	0.0486715	0.0490995

## Sheet: Dataset 2
Year	Sex	Age	pdrink	pdrink_lb	pdrink_ub	mu	mu_lb	mu_ub	alpha	alpha_lb	alpha_ub	beta	beta_lb	beta_ub
1998	Female	15-24	0.116779	0.103123	0.13095	33.1552	29.6237	36.0233	0.841384	0.783611	0.900275	0.0254073	0.0226627	0.0290161
1998	Female	25-34	0.174712	0.159473	0.190475	34.0946	31.9794	35.9783	0.754225	0.697984	0.812164	0.0220926	0.0203636	0.0243516
1998	Female	35-44	0.245853	0.228241	0.263637	33.8259	32.1448	35.3924	0.752577	0.69696	0.813166	0.0222182	0.0205119	0.0244155
1998	Female	45-54	0.265246	0.243884	0.286841	31.6138	29.6444	33.4383	0.746002	0.686298	0.807369	0.023623	0.0212815	0.0261317
1998	Female	55-64	0.230195	0.205935	0.254313	29.3572	26.5883	31.868	0.77922	0.721127	0.83944	0.0265772	0.0236379	0.0300304
1998	Female	65+	0.215369	0.185855	0.244914	30.3782	27.2765	32.8634	0.800978	0.739979	0.860907	0.0264038	0.0235033	0.0301043
1999	Female	15-24	0.120126	0.107777	0.132625	31.3708	28.3982	33.7085	0.637309	0.56879	0.704464	0.020298	0.0181295	0.023223
1999	Female	25-34	0.176469	0.162765	0.190426	32.6993	30.9337	34.2427	0.648514	0.582764	0.711469	0.0198542	0.0178579	0.0218221
1999	Female	35-44	0.242417	0.22681	0.258192	33.2443	31.8755	34.5266	0.655474	0.591463	0.717691	0.0197483	0.0177535	0.0215922
1999	Female	45-54	0.258889	0.240116	0.277957	31.8292	30.1824	33.3276	0.638782	0.575957	0.705594	0.0200501	0.0181447	0.022316
1999	Female	55-64	0.225695	0.204153	0.247024	29.8758	27.4179	31.9877	0.630623	0.563066	0.700381	0.0211194	0.0186127	0.0241361
1999	Female	65+	0.209025	0.18359	0.234442	30.7368	28.124	32.7507	0.632506	0.566521	0.699898	0.0205805	0.0183519	0.0234542
2000	Female	15-24	0.123572	0.112477	0.134631	29.7025	27.1748	31.7173	0.630871	0.55981	0.701159	0.0212496	0.0186289	0.0243867
2000	Female	25-34	0.178296	0.166014	0.190653	31.3903	29.8691	32.7346	0.634843	0.570285	0.702323	0.020207	0.0181958	0.0225897
2000	Female	35-44	0.239081	0.22514	0.252993	32.677	31.5532	33.7442	0.648683	0.584414	0.711558	0.0198683	0.0179297	0.0217736
2000	Female	45-54	0.252665	0.235998	0.269401	32.0147	30.6596	33.2385	0.640811	0.577987	0.705544	0.0199992	0.0181311	0.0221394
2000	Female	55-64	0.221269	0.20205	0.240078	30.3636	28.2185	32.1296	0.630927	0.562605	0.700091	0.0207825	0.0183964	0.0235718
2000	Female	65+	0.202728	0.180672	0.224869	31.0562	28.9276	32.6632	0.633531	0.568176	0.703347	0.0204013	0.0183092	0.0230814
2001	Female	15-24	0.127205	0.117215	0.137098	28.1925	25.9689	30.0864	0.629963	0.559517	0.702004	0.0223759	0.0195103	0.0255608
2001	Female	25-34	0.18019	0.169157	0.191212	30.2071	28.8248	31.4721	0.630736	0.560031	0.703056	0.0208809	0.0184902	0.0234694
2001	Female	35-44	0.235811	0.223366	0.248242	32.1267	31.1582	33.0536	0.640957	0.580063	0.707239	0.0199354	0.0181018	0.0220295
2001	Female	45-54	0.246514	0.231786	0.261362	32.1434	31.0112	33.1972	0.640054	0.579299	0.703941	0.0199125	0.0180444	0.0219449
2001	Female	55-64	0.216853	0.199591	0.233799	30.7827	28.9477	32.2826	0.633	0.565891	0.702722	0.0205686	0.0183244	0.0231645
2001	Female	65+	0.196516	0.176953	0.216212	31.2881	29.595	32.5808	0.633854	0.570168	0.701407	0.0202626	0.0182601	0.0226836
2002	Female	15-24	0.131045	0.121924	0.140122	26.8716	24.8247	28.749	0.63151	0.558748	0.700331	0.023518	0.0204241	0.0267862
2002	Female	25-34	0.182247	0.17221	0.192314	29.1707	27.8125	30.4472	0.630647	0.561629	0.700397	0.021617	0.0191292	0.0242439
2002	Female	35-44	0.232615	0.221428	0.243883	31.5956	30.6925	32.4741	0.634694	0.574253	0.703299	0.0200694	0.0182112	0.0223031
2002	Female	45-54	0.240477	0.227265	0.253739	32.1861	31.1781	33.1807	0.642762	0.58141	0.706419	0.0199421	0.0181167	0.0219888
2002	Female	55-64	0.212385	0.196695	0.227893	31.1011	29.5302	32.4508	0.632917	0.566994	0.701204	0.0203353	0.0182657	0.022775
2002	Female	65+	0.190298	0.172305	0.208403	31.3859	30.0504	32.5537	0.634128	0.570486	0.701487	0.0201937	0.0182406	0.0224888
2003	Female	15-24	0.135183	0.126648	0.143855	25.7575	23.7669	27.6973	0.782877	0.724296	0.841409	0.030397	0.0273889	0.0337698
2003	Female	25-34	0.1845	0.175126	0.193913	28.3008	26.8922	29.6273	0.803859	0.746924	0.862098	0.0284169	0.026064	0.0309768
2003	Female	35-44	0.229596	0.219338	0.240043	31.0889	30.165	31.9814	0.815527	0.759555	0.873401	0.026239	0.0243063	0.0282537
2003	Female	45-54	0.234512	0.222417	0.246611	32.1155	31.1458	33.1522	1.04942	0.996211	1.10396	0.0326818	0.0306919	0.0347178
2003	Female	55-64	0.207908	0.193316	0.22238	31.284	29.916	32.5636	0.749475	0.695296	0.804198	0.0239561	0.0220304	0.0260209
2003	Female	65+	0.184008	0.16701	0.201418	31.3174	30.1678	32.4943	0.580976	0.533045	0.629763	0.018557	0.0169793	0.0201434
2004	Female	15-24	0.139715	0.131317	0.148211	24.8576	22.8693	26.8829	0.466761	0.422323	0.513409	0.0187748	0.0164891	0.0213751
2004	Female	25-34	0.186978	0.17802	0.19598	27.6153	26.1413	28.9935	0.522112	0.474559	0.572332	0.0189156	0.0169688	0.0211141
2004	Female	35-44	0.226715	0.217103	0.236562	30.6028	29.6201	31.5318	0.460887	0.416619	0.50531	0.015066	0.0135604	0.0165788
2004	Female	45-54	0.228645	0.217507	0.239892	31.9107	30.9215	33.0108	0.560308	0.510788	0.610416	0.0175624	0.0159072	0.0191939
2004	Female	55-64	0.203421	0.189607	0.217175	31.3001	30.0565	32.5681	0.511521	0.463304	0.56016	0.0163501	0.0146682	0.0180186
2004	Female	65+	0.177686	0.161336	0.194777	31.0586	29.9039	32.3114	0.545481	0.496041	0.595965	0.0175698	0.0159	0.0191755
2005	Female	15-24	0.144635	0.136202	0.153162	24.1798	22.1726	26.2742	0.475306	0.426211	0.526479	0.0196489	0.0170255	0.0226267
2005	Female	25-34	0.18973	0.181001	0.198548	27.1169	25.596	28.5469	0.504358	0.453963	0.556896	0.0186063	0.0165154	0.0209327
2005	Female	35-44	0.224021	0.214857	0.233417	30.1388	29.1024	31.1043	0.529899	0.481536	0.579841	0.017584	0.0159727	0.0192978
2005	Female	45-54	0.222866	0.212447	0.233499	31.5457	30.5275	32.7173	0.270243	0.239546	0.303545	0.00856361	0.00760186	0.00961183
2005	Female	55-64	0.198837	0.185741	0.212208	31.1297	29.9469	32.4172	0.544926	0.492836	0.596279	0.0175211	0.0156971	0.0191826
2005	Female	65+	0.171281	0.155398	0.188271	30.5763	29.3321	31.9084	0.51324	0.463271	0.563785	0.0167973	0.015028	0.0184859
2006	Female	15-24	0.150047	0.141506	0.158606	23.7161	21.693	25.8552	0.630475	0.559059	0.701198	0.0265714	0.0229267	0.0305493
2006	Female	25-34	0.192778	0.184171	0.201499	26.8132	25.2634	28.2638	0.629226	0.557603	0.700197	0.023463	0.0205807	0.0265473
2006	Female	35-44	0.221487	0.212647	0.230538	29.6951	28.62	30.6871	0.629468	0.559267	0.700931	0.0212009	0.0187762	0.0237592
2006	Female	45-54	0.217198	0.207275	0.227371	31.0193	29.9861	32.2244	0.63109	0.565046	0.699417	0.0203106	0.0182195	0.0226546
2006	Female	55-64	0.194203	0.181737	0.207156	30.757	29.6047	32.0602	0.631041	0.56412	0.701326	0.0204848	0.0183253	0.0229135
2006	Female	65+	0.16482	0.149366	0.181426	29.858	28.5256	31.2442	0.63176	0.56303	0.702181	0.0211504	0.0187267	0.0237561
2007	Female	15-24	0.155931	0.147287	0.164555	23.4618	21.4476	25.612	0.629454	0.558579	0.702172	0.0268024	0.0231334	0.030929
2007	Female	25-34	0.196136	0.187598	0.204735	26.7012	25.1567	28.1416	0.630061	0.560473	0.700646	0.02362	0.0207499	0.0266528
2007	Female	35-44	0.219115	0.210514	0.227877	29.2729	28.1815	30.2729	0.629877	0.560366	0.701014	0.0215262	0.0190713	0.0241021
2007	Female	45-54	0.211611	0.20215	0.221404	30.334	29.3107	31.5375	0.630393	0.562382	0.699058	0.0207615	0.0184515	0.0231836
2007	Female	55-64	0.189543	0.177589	0.201968	30.1902	29.0494	31.4985	0.63117	0.562444	0.701283	0.0208892	0.0185222	0.0234127
2007	Female	65+	0.158278	0.14344	0.174292	28.9117	27.5234	30.3031	0.630337	0.559709	0.700274	0.0218008	0.0191865	0.024508
2008	Female	15-24	0.162367	0.153655	0.171038	23.4129	21.4093	25.5499	0.508999	0.468082	0.551506	0.0217465	0.0191953	0.0245969
2008	Female	25-34	0.199818	0.191335	0.208413	26.7806	25.2618	28.1743	0.485951	0.44643	0.526415	0.0181559	0.0164063	0.020103
2008	Female	35-44	0.216913	0.2085	0.225405	28.8737	27.774	29.8628	0.471355	0.434582	0.510176	0.0163282	0.0150108	0.0177957
2008	Female	45-54	0.206147	0.197022	0.215514	29.5056	28.5072	30.667	0.470524	0.433724	0.508415	0.0159485	0.01459	0.0172863
2008	Female	55-64	0.18484	0.1733	0.196792	29.4324	28.2957	30.7427	0.45333	0.418198	0.491542	0.0154126	0.0140501	0.016765
2008	Female	65+	0.151757	0.137364	0.166984	27.7573	26.3503	29.1251	0.438315	0.402633	0.474999	0.0157781	0.01439	0.0173446
2009	Female	15-24	0.16937	0.160625	0.178076	23.5617	21.563	25.6413	0.629652	0.559448	0.700826	0.0267281	0.0231284	0.0307088
2009	Female	25-34	0.203859	0.195425	0.212471	27.0496	25.5922	28.3779	0.629491	0.558533	0.70008	0.0232768	0.020475	0.0262416
2009	Female	35-44	0.214887	0.206593	0.223224	28.4944	27.3781	29.4911	0.628731	0.558604	0.699704	0.022076	0.019528	0.024721
2009	Female	45-54	0.200776	0.191762	0.209824	28.5444	27.5461	29.6598	0.630467	0.559918	0.701958	0.0220716	0.0195031	0.0246839
2009	Female	55-64	0.18013	0.168915	0.191646	28.5011	27.3619	29.8079	0.629647	0.558988	0.701066	0.0220746	0.0194597	0.0247884
2009	Female	65+	0.145179	0.131243	0.159524	26.4165	25.0178	27.7592	0.629318	0.559148	0.699844	0.02384	0.0209593	0.0268667
2010	Female	15-24	0.176952	0.168165	0.185703	23.9088	21.9187	25.9237	0.512441	0.460121	0.567012	0.0214303	0.0187066	0.0245749
2010	Female	25-34	0.208213	0.199734	0.216944	27.5108	26.1174	28.7669	0.510616	0.457958	0.564963	0.0185685	0.0164801	0.0208517
2010	Female	35-44	0.212999	0.20474	0.221287	28.1331	26.9739	29.1756	0.504332	0.452469	0.559241	0.0179364	0.0159786	0.0200607
2010	Female	45-54	0.195487	0.186484	0.204425	27.4737	26.4248	28.593	0.475973	0.425214	0.528972	0.0173244	0.0153736	0.0193966
2010	Female	55-64	0.175394	0.164235	0.186616	27.4188	26.239	28.7437	0.462496	0.413646	0.516016	0.0168587	0.01493	0.0190144
2010	Female	65+	0.138668	0.124981	0.152464	24.9334	23.5339	26.2818	0.45438	0.403886	0.505801	0.0182335	0.0159689	0.0206229
2011	Female	15-24	0.185144	0.176085	0.194202	24.4485	22.4348	26.3801	0.630015	0.55909	0.701418	0.0257844	0.0224283	0.0295415
2011	Female	25-34	0.212911	0.204159	0.221988	28.1577	26.82	29.3428	0.631437	0.560979	0.70057	0.0224395	0.0198012	0.0251796
2011	Female	35-44	0.211262	0.202828	0.219754	27.7888	26.5255	28.9414	0.630489	0.56071	0.700376	0.0226942	0.0200449	0.0254534
2011	Female	45-54	0.1903	0.181056	0.199388	26.3143	25.1425	27.5151	0.630182	0.561101	0.699663	0.02394	0.0211314	0.0268461
2011	Female	55-64	0.170606	0.159279	0.181954	26.222	24.957	27.6241	0.62968	0.559204	0.699096	0.0239998	0.0211009	0.0269863
2011	Female	65+	0.132191	0.118275	0.14593	23.3527	21.9387	24.7565	0.629831	0.557275	0.699567	0.0269587	0.0235512	0.0304704
2012	Female	15-24	0.193951	0.184036	0.203771	25.1656	23.062	27.055	0.477407	0.443056	0.512966	0.018984	0.0170083	0.0213685
2012	Female	25-34	0.21794	0.208557	0.227679	28.9764	27.6294	30.155	0.480432	0.446831	0.515814	0.0165757	0.0153124	0.0180632
2012	Female	35-44	0.20963	0.200755	0.218651	27.4622	26.0365	28.7904	0.508126	0.47135	0.546779	0.0185148	0.0169057	0.0202918
2012	Female	45-54	0.185195	0.175421	0.194809	25.0927	23.7522	26.4623	0.471464	0.43748	0.50688	0.0187856	0.0170947	0.0206554
2012	Female	55-64	0.165869	0.154022	0.177811	24.9408	23.5634	26.4959	0.473006	0.437483	0.509415	0.0189524	0.0172027	0.0208373
2012	Female	65+	0.125818	0.111251	0.140078	21.7304	20.2676	23.2396	0.518005	0.480712	0.556161	0.0238376	0.0215345	0.0263991
2013	Female	15-24	0.203324	0.19206	0.214571	26.0489	23.7588	27.9539	0.630338	0.558396	0.701565	0.0242425	0.0210181	0.0278476
2013	Female	25-34	0.22322	0.212771	0.234021	29.9441	28.4956	31.2438	0.630138	0.560768	0.701332	0.0210496	0.0186168	0.023681
2013	Female	35-44	0.208105	0.19838	0.218	27.146	25.4991	28.7254	0.629818	0.559839	0.700448	0.023211	0.0203319	0.0262601
2013	Female	45-54	0.1802	0.169659	0.190631	23.8401	22.2822	25.4518	0.630211	0.559822	0.699879	0.0264386	0.0230851	0.0299725
2013	Female	55-64	0.161138	0.148449	0.174114	23.6163	22.1099	25.3781	0.630024	0.558341	0.700117	0.0266249	0.0231815	0.0302679
2013	Female	65+	0.119573	0.104005	0.134885	20.112	18.5726	21.7667	0.630366	0.558191	0.699938	0.0313047	0.0271019	0.0357344
2014	Female	15-24	0.213228	0.199913	0.226654	27.0664	24.4849	29.1075	0.629975	0.560374	0.700513	0.02334	0.0202413	0.0269097
2014	Female	25-34	0.228768	0.216842	0.241148	31.0504	29.3878	32.6249	0.632137	0.566681	0.701276	0.0203328	0.0182651	0.0228704
2014	Female	35-44	0.206667	0.195806	0.21766	26.838	24.9248	28.7105	0.629899	0.559567	0.699686	0.0234584	0.020407	0.0266917
2014	Female	45-54	0.175293	0.163763	0.18681	22.6004	20.8051	24.4786	0.630625	0.561041	0.701739	0.0278949	0.0242168	0.0319128
2014	Female	55-64	0.156443	0.142536	0.170829	22.2882	20.652	24.3044	0.631049	0.560571	0.70139	0.0282538	0.0244903	0.032297
2014	Female	65+	0.113538	0.0965123	0.130482	18.5451	16.8841	20.3636	0.629036	0.558573	0.701642	0.0339021	0.0290936	0.0391899
2015	Female	15-24	0.223577	0.207696	0.239908	28.1833	25.1874	30.5279	0.496925	0.445088	0.550364	0.0176241	0.0155663	0.0205246
2015	Female	25-34	0.234482	0.2207	0.248935	32.2531	30.2658	34.2556	0.51229	0.461012	0.564599	0.0158964	0.0140851	0.0177905
2015	Female	35-44	0.205252	0.193125	0.21766	26.5462	24.3306	28.7438	0.490564	0.439639	0.543095	0.018486	0.0161672	0.0210915
2015	Female	45-54	0.170527	0.157813	0.183314	21.3818	19.3803	23.5431	0.500907	0.448506	0.555152	0.0234269	0.0201728	0.0270966
2015	Female	55-64	0.151857	0.136449	0.167797	20.9931	19.2089	23.2761	0.525745	0.473252	0.579755	0.0250137	0.0216474	0.0285505
2015	Female	65+	0.107678	0.0890924	0.126588	17.0585	15.283	19.0371	0.492631	0.441221	0.547185	0.0288805	0.0245081	0.033816
2016	Female	15-24	0.234367	0.215314	0.254008	29.3698	25.8917	32.1703	0.70425	0.644557	0.766403	0.0240194	0.0210459	0.0279636
2016	Female	25-34	0.240315	0.224371	0.257241	33.539	31.128	36.0811	0.870995	0.81432	0.929191	0.0259721	0.023607	0.0285316
2016	Female	35-44	0.203849	0.190295	0.217868	26.2582	23.7389	28.7914	0.730261	0.671105	0.790284	0.0278306	0.0244337	0.0317649
2016	Female	45-54	0.165848	0.151787	0.180086	20.2188	18.0096	22.637	0.722957	0.664396	0.783123	0.0357755	0.0310451	0.0411445
2016	Female	55-64	0.147399	0.130362	0.165047	19.7535	17.8379	22.3051	0.742089	0.684276	0.801255	0.0375649	0.032417	0.0426422
2016	Female	65+	0.102072	0.0818469	0.123096	15.6744	13.7959	17.7879	0.774008	0.716042	0.833876	0.0493705	0.0425043	0.0571871
1998	Male	15-24	0.378268	0.355741	0.401178	37.2192	35.0916	40.4628	0.809608	0.762173	0.856551	0.0217682	0.0196904	0.0233804
1998	Male	25-34	0.660088	0.637562	0.682496	82.1536	76.9437	87.5546	0.80713	0.758077	0.856319	0.00982448	0.00896503	0.0107498
1998	Male	35-44	0.706598	0.685861	0.727013	60.7819	57.7172	64.102	0.815379	0.765493	0.865229	0.0134094	0.0123568	0.0145286
1998	Male	45-54	0.631479	0.603553	0.658226	35.703	34.1474	37.4593	0.80453	0.757427	0.852869	0.0224858	0.0210996	0.0241896
1998	Male	55-64	0.576299	0.538496	0.613569	36.2563	34.4196	38.3621	0.812995	0.765587	0.86108	0.0223785	0.0208697	0.0240974
1998	Male	65+	0.4905	0.447545	0.534607	33.2674	30.5482	35.3527	0.807901	0.757565	0.858307	0.0243201	0.0222291	0.0269113
1999	Male	15-24	0.376608	0.356825	0.396551	37.0358	35.1922	39.8849	0.752798	0.698495	0.805919	0.0202888	0.0183373	0.0220235
1999	Male	25-34	0.650549	0.63022	0.6708	79.3555	74.8479	83.9407	0.77952	0.725643	0.833574	0.00982381	0.00898076	0.0107229
1999	Male	35-44	0.694	0.675203	0.712654	59.2521	56.6134	62.04	0.76677	0.712425	0.822373	0.0129399	0.011879	0.0140517
1999	Male	45-54	0.618775	0.593734	0.642962	35.5464	34.1861	37.0826	0.74782	0.693823	0.798378	0.0210516	0.0193671	0.0224964
1999	Male	55-64	0.566334	0.53228	0.600051	36.2809	34.6583	38.1583	0.750698	0.696175	0.803557	0.0207063	0.0189522	0.0222369
1999	Male	65+	0.478125	0.440049	0.51713	33.4838	31.1356	35.2256	0.732999	0.680616	0.786104	0.0218789	0.0202357	0.0241476
2000	Male	15-24	0.375186	0.35786	0.392615	36.8631	35.2412	39.3385	0.752702	0.696937	0.806412	0.0203908	0.0184968	0.0220531
2000	Male	25-34	0.641107	0.62273	0.659507	76.6763	72.7705	80.6134	0.777149	0.722047	0.831342	0.0101325	0.00929364	0.01102
2000	Male	35-44	0.681284	0.664298	0.698209	57.7694	55.4738	60.1256	0.766736	0.711558	0.821569	0.0132717	0.0122071	0.0143598
2000	Male	45-54	0.606095	0.5836	0.627976	35.3908	34.1985	36.7371	0.747677	0.695918	0.797046	0.0211495	0.0195557	0.0225519
2000	Male	55-64	0.556467	0.52586	0.586838	36.3022	34.874	37.9776	0.751483	0.696877	0.802868	0.020703	0.0189997	0.0222105
2000	Male	65+	0.465998	0.432068	0.500604	33.6874	31.6963	35.1459	0.734126	0.682993	0.787631	0.0217905	0.0202439	0.0238481
2001	Male	15-24	0.37421	0.358902	0.389611	36.7169	35.2368	38.916	0.752565	0.698217	0.80558	0.0204678	0.0186658	0.022112
2001	Male	25-34	0.631957	0.61522	0.648753	74.1313	70.7137	77.5758	0.775647	0.719778	0.830905	0.0104631	0.00959052	0.0113624
2001	Male	35-44	0.668693	0.653228	0.684087	56.3386	54.3162	58.3923	0.764999	0.710064	0.818725	0.0135749	0.0125105	0.0146545
2001	Male	45-54	0.593687	0.57344	0.613562	35.2354	34.1698	36.438	0.746243	0.695139	0.795305	0.0211863	0.0196439	0.0225861
2001	Male	55-64	0.546969	0.519229	0.574408	36.3151	35.0206	37.8263	0.751886	0.697315	0.804031	0.0207009	0.0190554	0.0222386
2001	Male	65+	0.454382	0.423598	0.485389	33.8686	32.1832	35.1211	0.733899	0.684054	0.786443	0.0216683	0.0201702	0.0235247
2002	Male	15-24	0.373822	0.359874	0.387862	36.6121	35.1669	38.631	0.752335	0.697776	0.805283	0.0205293	0.0187709	0.0221213
2002	Male	25-34	0.623306	0.607883	0.638771	71.7181	68.6542	74.8377	0.774929	0.719609	0.829579	0.0108088	0.00993689	0.011711
2002	Male	35-44	0.656386	0.642177	0.670543	54.9774	53.1401	56.8367	0.764266	0.709344	0.818543	0.0138997	0.0128325	0.0150044
2002	Male	45-54	0.581731	0.563188	0.599856	35.0894	34.1063	36.184	0.744715	0.693156	0.793336	0.0212332	0.0196873	0.02262
2002	Male	55-64	0.538014	0.512564	0.563127	36.3092	35.1126	37.7041	0.752397	0.699698	0.804502	0.0207225	0.0190938	0.0222229
2002	Male	65+	0.44343	0.414757	0.472242	34.0159	32.5809	35.1627	0.735499	0.684584	0.787384	0.0216163	0.0201315	0.0233646
2003	Male	15-24	0.374227	0.361142	0.387373	36.5472	35.0903	38.4773	0.811428	0.765889	0.859175	0.0221868	0.0207046	0.0236274
2003	Male	25-34	0.61541	0.600841	0.629905	69.4646	66.6077	72.3747	0.837226	0.78788	0.885859	0.0120522	0.0112193	0.0129048
2003	Male	35-44	0.644634	0.631344	0.657891	53.6904	51.9471	55.4493	0.901904	0.854864	0.950547	0.0168009	0.0157965	0.0178636
2003	Male	45-54	0.570439	0.553139	0.587415	34.9521	34.0045	35.9871	0.844296	0.796157	0.893052	0.0241491	0.0226197	0.0257149
2003	Male	55-64	0.529886	0.50598	0.553147	36.2783	35.1457	37.6045	0.834966	0.789556	0.88363	0.0229813	0.0217013	0.0245074
2003	Male	65+	0.433416	0.406021	0.461024	34.1223	32.8373	35.2535	0.812584	0.763641	0.862268	0.0238218	0.0222024	0.0255872
2004	Male	15-24	0.37566	0.363041	0.388259	36.5294	35.027	38.4494	0.65626	0.6107	0.704796	0.017944	0.0164618	0.0195043
2004	Male	25-34	0.608453	0.5945	0.622228	67.3771	64.6337	70.1801	0.705846	0.658606	0.753811	0.0104755	0.00965757	0.0113333
2004	Male	35-44	0.63361	0.620926	0.646338	52.491	50.7678	54.2092	0.680145	0.632905	0.728468	0.0129576	0.0119752	0.013987
2004	Male	45-54	0.560059	0.543496	0.576333	34.8216	33.8738	35.8201	0.711349	0.664267	0.756301	0.0204372	0.0189537	0.021763
2004	Male	55-64	0.522617	0.500022	0.544677	36.2212	35.114	37.504	0.621475	0.576244	0.66844	0.017148	0.0157895	0.0185854
2004	Male	65+	0.424406	0.397724	0.451369	34.1827	32.9462	35.3461	0.679227	0.632584	0.724913	0.019893	0.0183634	0.0213106
2005	Male	15-24	0.378214	0.365772	0.390603	36.5804	35.0183	38.5188	0.633277	0.585136	0.683793	0.0172977	0.0157458	0.0189395
2005	Male	25-34	0.602557	0.589044	0.615853	65.4649	62.7865	68.1955	0.634318	0.586896	0.682426	0.0096905	0.00887209	0.0105471
2005	Male	35-44	0.62351	0.611143	0.635914	51.3768	49.645	53.0771	0.665448	0.618293	0.714531	0.012951	0.0119561	0.0140184
2005	Male	45-54	0.55069	0.53468	0.56659	34.6995	33.7334	35.6869	0.647572	0.599314	0.696731	0.0186565	0.0171767	0.0201847
2005	Male	55-64	0.516456	0.494769	0.537548	36.1319	35.0351	37.4002	0.678542	0.630389	0.726565	0.0187775	0.0173366	0.0202468
2005	Male	65+	0.41672	0.390301	0.443199	34.1907	32.927	35.4009	0.59709	0.550241	0.645328	0.0174692	0.0159586	0.0190605
2006	Male	15-24	0.38199	0.36972	0.394314	36.6954	35.0692	38.6846	0.752494	0.697562	0.804953	0.0205007	0.018739	0.0221184
2006	Male	25-34	0.597868	0.584653	0.610744	63.712	61.0935	66.3653	0.76941	0.716164	0.82491	0.0120763	0.0111369	0.0130835
2006	Male	35-44	0.61446	0.60231	0.626637	50.3484	48.613	52.0246	0.761192	0.705591	0.816551	0.015121	0.0139454	0.0163426
2006	Male	45-54	0.542444	0.526776	0.558058	34.5854	33.5923	35.5657	0.739814	0.689829	0.790713	0.0213835	0.0199513	0.0229256
2006	Male	55-64	0.511441	0.490621	0.531935	36.0089	34.9219	37.2591	0.7508	0.697241	0.80169	0.0208513	0.0192401	0.0222816
2006	Male	65+	0.410265	0.384178	0.436398	34.1304	32.8284	35.3794	0.736458	0.685225	0.788274	0.0215468	0.0200739	0.0232815
2007	Male	15-24	0.387069	0.37492	0.399237	36.8806	35.2006	38.9243	0.752491	0.69755	0.805238	0.0203892	0.0186316	0.0220512
2007	Male	25-34	0.59439	0.581471	0.60697	62.1151	59.5445	64.7085	0.768401	0.713254	0.824501	0.0123737	0.0113734	0.013419
2007	Male	35-44	0.606517	0.594577	0.618527	49.4029	47.671	51.0573	0.759838	0.703537	0.814574	0.0153868	0.0141492	0.0166207
2007	Male	45-54	0.535382	0.520006	0.55077	34.4768	33.4734	35.4498	0.73858	0.689494	0.788371	0.021418	0.0199878	0.0229235
2007	Male	55-64	0.507676	0.487471	0.527703	35.8514	34.7847	37.0869	0.749895	0.696067	0.800494	0.0209217	0.0193132	0.0223462
2007	Male	65+	0.405139	0.379639	0.430685	34.005	32.6815	35.2745	0.734616	0.684762	0.788079	0.0215839	0.0201238	0.0233374
2008	Male	15-24	0.393435	0.381584	0.405403	37.1425	35.3997	39.2403	0.567881	0.527942	0.609359	0.0152804	0.0139579	0.016669
2008	Male	25-34	0.592134	0.579464	0.604544	60.6555	58.1453	63.198	0.594842	0.553993	0.636883	0.00980857	0.00901682	0.0106422
2008	Male	35-44	0.599742	0.587934	0.611645	48.5315	46.8343	50.1676	0.612875	0.571518	0.65583	0.0126309	0.0116964	0.0136159
2008	Male	45-54	0.529537	0.514552	0.544709	34.3768	33.3665	35.3389	0.628393	0.586188	0.671641	0.0182826	0.0169662	0.0196549
2008	Male	55-64	0.505114	0.485562	0.52479	35.6636	34.6124	36.8662	0.610899	0.569955	0.653074	0.017128	0.0158647	0.018434
2008	Male	65+	0.401399	0.376729	0.426105	33.8086	32.4796	35.084	0.548074	0.509563	0.588329	0.0162186	0.0149413	0.0175604
2009	Male	15-24	0.401131	0.389602	0.412764	37.4827	35.6849	39.6151	0.752915	0.697676	0.808043	0.0200755	0.0183333	0.0218337
2009	Male	25-34	0.591132	0.578743	0.60328	59.3354	56.8904	61.8265	0.767243	0.712839	0.821774	0.0129316	0.011901	0.014006
2009	Male	35-44	0.594105	0.582422	0.605859	47.7342	46.0867	49.3404	0.75904	0.705009	0.813287	0.0159006	0.0146858	0.0171617
2009	Male	45-54	0.524874	0.510126	0.539725	34.2857	33.268	35.2431	0.736829	0.687699	0.788154	0.0214774	0.0200532	0.0230555
2009	Male	55-64	0.503788	0.484746	0.523119	35.4401	34.4094	36.6035	0.747447	0.694554	0.796588	0.0211038	0.0195134	0.0224955
2009	Male	65+	0.398922	0.37521	0.422588	33.548	32.2395	34.8084	0.732483	0.681215	0.785258	0.0218084	0.0202729	0.0236412
2010	Male	15-24	0.410115	0.398832	0.421454	37.894	36.019	40.0912	0.672806	0.624337	0.722847	0.0177454	0.0161454	0.0193961
2010	Male	25-34	0.591314	0.579067	0.60342	58.1348	55.7483	60.5763	0.630701	0.583074	0.679458	0.0108455	0.00993888	0.0118187
2010	Male	35-44	0.589598	0.577923	0.601354	47.0093	45.4017	48.605	0.653196	0.602866	0.703304	0.0138952	0.0127511	0.0150755
2010	Male	45-54	0.521374	0.506813	0.53604	34.2018	33.17	35.1671	0.630678	0.581661	0.679893	0.0184374	0.01694	0.0199676
2010	Male	55-64	0.503533	0.484785	0.522773	35.1858	34.1597	36.3207	0.615342	0.567212	0.664334	0.0174871	0.0160459	0.0189756
2010	Male	65+	0.397686	0.374953	0.420615	33.2268	31.9321	34.4681	0.618185	0.569603	0.66638	0.0186158	0.0170286	0.0201485
2011	Male	15-24	0.420282	0.408841	0.431644	38.3812	36.39	40.6681	0.753961	0.699073	0.809114	0.019637	0.0178823	0.0214446
2011	Male	25-34	0.592624	0.580211	0.604893	57.0454	54.6802	59.4869	0.764754	0.70889	0.818919	0.013405	0.0123009	0.0145104
2011	Male	35-44	0.586156	0.574116	0.598272	46.3478	44.7519	47.9535	0.758891	0.7037	0.814988	0.0163741	0.0150789	0.0177164
2011	Male	45-54	0.518913	0.504205	0.533709	34.1273	33.0522	35.1241	0.735763	0.686168	0.788683	0.0215435	0.0201073	0.0232215
2011	Male	55-64	0.504455	0.485383	0.524042	34.9022	33.8653	36.0283	0.743488	0.692801	0.792579	0.0212995	0.0197974	0.0227466
2011	Male	65+	0.397572	0.375222	0.420338	32.8518	31.5402	34.1007	0.731204	0.677166	0.786145	0.0222522	0.0205055	0.0241718
2012	Male	15-24	0.431515	0.419368	0.443581	38.9322	36.7653	41.3646	0.580032	0.543576	0.618523	0.0148984	0.0136345	0.0162245
2012	Male	25-34	0.594914	0.581965	0.607684	56.0564	53.6675	58.5306	0.615249	0.577087	0.654018	0.0109729	0.0101595	0.0118369
2012	Male	35-44	0.583662	0.570928	0.596472	45.7418	44.1014	47.3973	0.603654	0.565559	0.643231	0.0131947	0.012245	0.0142129
2012	Male	45-54	0.517396	0.501918	0.532859	34.0582	32.9035	35.1229	0.560793	0.524803	0.598154	0.0164718	0.015302	0.0176937
2012	Male	55-64	0.506317	0.486276	0.526854	34.5944	33.4949	35.7669	0.64452	0.605647	0.684916	0.0186235	0.0173666	0.0199691
2012	Male	65+	0.398418	0.375252	0.421866	32.4353	31.0364	33.7503	0.565364	0.529094	0.601848	0.0174405	0.0161142	0.0188112
2013	Male	15-24	0.44364	0.430049	0.457313	39.529	37.133	42.2016	0.754451	0.70012	0.809713	0.019074	0.0173074	0.0209519
2013	Male	25-34	0.597983	0.583938	0.611794	55.1503	52.6569	57.7379	0.764912	0.710141	0.819556	0.013861	0.0127282	0.0150603
2013	Male	35-44	0.581907	0.56792	0.595868	45.1796	43.4357	46.9455	0.757744	0.703307	0.813722	0.0167777	0.0154222	0.018165
2013	Male	45-54	0.51662	0.499781	0.533438	33.9931	32.7289	35.1713	0.734947	0.684186	0.787079	0.0215956	0.0201306	0.0233076
2013	Male	55-64	0.508895	0.486913	0.531343	34.2681	33.0683	35.5411	0.736845	0.688346	0.787646	0.0214719	0.0200768	0.0231121
2013	Male	65+	0.400125	0.374618	0.425754	31.9886	30.4139	33.4217	0.730201	0.674923	0.785151	0.022845	0.0208839	0.024923
2014	Male	15-24	0.456446	0.440726	0.472372	40.1842	37.4856	43.1779	0.75475	0.698653	0.809354	0.0187622	0.016949	0.0207211
2014	Male	25-34	0.601632	0.585937	0.617007	54.2973	51.6302	57.0739	0.7636	0.709564	0.81944	0.0140646	0.0128958	0.0153265
2014	Male	35-44	0.580662	0.564937	0.596404	44.646	42.7408	46.5916	0.757906	0.701818	0.812288	0.0169699	0.0155553	0.0184075
2014	Male	45-54	0.516424	0.497542	0.535231	33.9328	32.5228	35.275	0.734433	0.684439	0.78692	0.021622	0.0201392	0.0234178
2014	Male	55-64	0.512016	0.48734	0.537147	33.9268	32.5821	35.3485	0.734872	0.685105	0.785449	0.0216241	0.0201538	0.0233676
2014	Male	65+	0.402419	0.373249	0.431554	31.5206	29.7087	33.1304	0.730618	0.674897	0.785735	0.0231926	0.0211232	0.025451
2015	Male	15-24	0.469722	0.451122	0.488387	40.8662	37.8026	44.2771	0.645747	0.596102	0.695309	0.0157991	0.0141355	0.0175783
2015	Male	25-34	0.605613	0.587831	0.622939	53.4836	50.5775	56.5193	0.660832	0.612829	0.7101	0.0123546	0.0112762	0.0134971
2015	Male	35-44	0.579843	0.561863	0.597728	44.1359	42.035	46.3136	0.663388	0.615044	0.713411	0.0150292	0.0137578	0.0163839
2015	Male	45-54	0.51661	0.495081	0.53798	33.8685	32.284	35.4177	0.6451	0.596152	0.694178	0.0190635	0.0174587	0.0206101
2015	Male	55-64	0.515568	0.487467	0.543947	33.5812	32.0498	35.1907	0.654321	0.606425	0.702133	0.0195065	0.0178886	0.0209922
2015	Male	65+	0.405098	0.371081	0.439288	31.0397	28.9453	32.8982	0.620242	0.573411	0.668507	0.0199588	0.018283	0.0220983
2016	Male	15-24	0.483158	0.461332	0.504982	41.5731	38.1033	45.435	0.806498	0.756653	0.856668	0.019402	0.0174359	0.0215304
2016	Male	25-34	0.609679	0.589717	0.629298	52.6926	49.5005	56.0251	0.814781	0.765903	0.864566	0.0154543	0.0141936	0.0168287
2016	Male	35-44	0.579138	0.558617	0.599441	43.6377	41.29	46.0997	0.812997	0.763402	0.862694	0.0186266	0.0171469	0.0201756
2016	Male	45-54	0.516867	0.492236	0.541118	33.8067	32.0383	35.5936	0.792529	0.743153	0.842233	0.023435	0.0216843	0.025401
2016	Male	55-64	0.519179	0.487244	0.551396	33.2372	31.4953	35.0629	0.804319	0.756069	0.854634	0.0242019	0.0222768	0.0262698
2016	Male	65+	0.407975	0.368365	0.447973	30.5547	28.1602	32.7003	0.884293	0.837615	0.931192	0.0289622	0.0265013	0.0318836

## Sheet: Dataset 3
Year	Sex	Age	pdrink	pdrink_lb	pdrink_ub	mu	mu_lb	mu_ub
1998	Females	15+	0.189666	0.171695	0.207961	32.7489	30.1745	34.9609
1999	Females	15+	0.189018	0.173052	0.205133	31.8999	29.738	33.7096
2000	Females	15+	0.188362	0.174147	0.202561	31.1004	29.276	32.6311
2001	Females	15+	0.187718	0.175005	0.200399	30.3602	28.7774	31.7401
2002	Females	15+	0.18713	0.175583	0.198688	29.6816	28.2364	31.0198
2003	Females	15+	0.186707	0.175961	0.197563	29.0728	27.6665	30.4435
2004	Females	15+	0.18648	0.176221	0.196896	28.5308	27.1081	29.9578
2005	Females	15+	0.186301	0.176342	0.196501	28.0424	26.5878	29.5258
2006	Females	15+	0.186336	0.176583	0.196337	27.5966	26.1163	29.1136
2007	Females	15+	0.186698	0.177128	0.196497	27.2103	25.7295	28.7291
2008	Females	15+	0.187346	0.177919	0.196946	26.8783	25.4089	28.3711
2009	Females	15+	0.188237	0.178915	0.197664	26.5948	25.1406	28.047
2010	Females	15+	0.189415	0.180105	0.198785	26.3768	24.925	27.8013
2011	Females	15+	0.19081	0.18126	0.200411	26.2215	24.7355	27.6456
2012	Females	15+	0.192422	0.182233	0.202656	26.1333	24.5584	27.6186
2013	Females	15+	0.194136	0.182904	0.205466	26.1081	24.3774	27.7329
2014	Females	15+	0.196003	0.183296	0.208911	26.1482	24.1936	27.9995
2015	Females	15+	0.197976	0.18349	0.212884	26.243	24.0045	28.4108
2016	Females	15+	0.200041	0.18349	0.217226	26.389	23.8291	28.9356
1998	Males	15+	0.561983	0.53664	0.587246	52.1232	49.1175	55.5662
1999	Males	15+	0.553596	0.530975	0.576149	51.0307	48.434	53.9835
2000	Males	15+	0.545205	0.525048	0.565338	50.079	47.8183	52.626
2001	Males	15+	0.537318	0.519131	0.55548	49.0859	47.0865	51.3251
2002	Males	15+	0.529806	0.513103	0.546469	48.1959	46.3608	50.2364
2003	Males	15+	0.522525	0.506811	0.538157	47.2489	45.5025	49.1742
2004	Males	15+	0.516723	0.501645	0.5317	46.4689	44.746	48.3503
2005	Males	15+	0.511702	0.496984	0.526303	45.7546	44.0255	47.62
2006	Males	15+	0.507932	0.493507	0.522269	45.1415	43.401	47.0007
2007	Males	15+	0.506067	0.491905	0.520155	44.6754	42.9264	46.5352
2008	Males	15+	0.505657	0.491823	0.519515	44.2872	42.5364	46.1472
2009	Males	15+	0.506547	0.493034	0.520076	43.9645	42.2204	45.8152
2010	Males	15+	0.509035	0.495741	0.522388	43.72	41.9708	45.5753
2011	Males	15+	0.512483	0.499011	0.525984	43.5152	41.7291	45.4042
2012	Males	15+	0.516724	0.502556	0.530889	43.3393	41.4655	45.3059
2013	Males	15+	0.521727	0.506146	0.537307	43.1878	41.1686	45.3026
2014	Males	15+	0.527208	0.509559	0.544857	43.052	40.827	45.3832
2015	Males	15+	0.532983	0.51264	0.553214	42.9193	40.4385	45.5339
2016	Males	15+	0.538763	0.515425	0.561966	42.7851	40.0117	45.719
1998	Males + Females	15+	0.367841	0.346342	0.38947	42.0206	39.2398	44.8217
1999	Males + Females	15+	0.363297	0.344149	0.382489	41.045	38.6752	43.4011
2000	Males + Females	15+	0.358611	0.341561	0.375641	40.155	38.1225	42.1706
2001	Males + Females	15+	0.354592	0.339266	0.369889	39.2985	37.5168	41.0886
2002	Males + Females	15+	0.35065	0.336642	0.364644	38.5163	36.8851	40.1896
2003	Males + Females	15+	0.346939	0.333823	0.360074	37.7453	36.1768	39.3807
2004	Males + Females	15+	0.34404	0.331482	0.356632	37.0891	35.5232	38.7329
2005	Males + Females	15+	0.341626	0.329395	0.353927	36.497	34.9114	38.1628
2006	Males + Females	15+	0.339884	0.3279	0.351955	35.9735	34.369	37.6539
2007	Males + Females	15+	0.339221	0.327458	0.351069	35.5513	33.9423	37.2329
2008	Males + Females	15+	0.3394	0.327868	0.351035	35.1943	33.5906	36.8626
2009	Males + Females	15+	0.340347	0.329023	0.351735	34.8953	33.3025	36.5379
2010	Males + Females	15+	0.342227	0.331012	0.353501	34.6686	33.0746	36.2991
2011	Males + Females	15+	0.344684	0.333258	0.35615	34.494	32.8645	36.1405
2012	Males + Females	15+	0.347741	0.335646	0.359858	34.3738	32.6558	36.0896
2013	Males + Females	15+	0.351224	0.337907	0.364592	34.2982	32.4292	36.158
2014	Males + Females	15+	0.355015	0.339935	0.370199	34.2638	32.1793	36.3454
2015	Males + Females	15+	0.359002	0.341701	0.376468	34.2587	31.9037	36.6413
2016	Males + Females	15+	0.363038	0.343221	0.383119	34.279	31.6164	37.012

## Sheet: Dataset 4
Parameter	mean	se_mean	sd	X2.5.	X25.	X50.	X75.	X97.5.	n_eff	Rhat
b[1]	4.45409	0.00137603	0.0630752	4.32957	4.41153	4.45427	4.49704	4.57611	2101.16	1.00531
b[2]	3.45942	0.00368116	0.095524	3.22389	3.41852	3.47026	3.518	3.60744	673.374	1.01573
bs[1]	0.515096	0.00118078	0.0463646	0.423017	0.483798	0.51552	0.546449	0.604557	1541.83	1.00857
bs[2]	-0.258271	0.00105868	0.0431392	-0.342046	-0.287655	-0.257959	-0.229118	-0.173776	1660.42	1.0066
bs[3]	-0.176319	0.000618629	0.0273421	-0.229261	-0.194948	-0.176605	-0.158076	-0.121611	1953.46	1.0065
bs[4]	0.11927	0.00143008	0.0564697	0.0163242	0.0808609	0.116746	0.154729	0.238212	1559.24	1.00777
bs[5]	0.0668163	0.00132622	0.0540182	-0.0334321	0.0292947	0.0651637	0.102466	0.176329	1659.02	1.01099
bs[6]	-0.00535443	0.0006291	0.0285569	-0.0621674	-0.0244009	-0.00543364	0.0137997	0.0507317	2060.55	1.00688
zs_1_1[1]	0.538107	0.0181017	0.867032	-1.29031	-0.0105457	0.571863	1.12271	2.16248	2294.2	1.00646
zs_1_1[2]	1.02586	0.0188337	0.839212	-0.891894	0.571089	1.07627	1.55732	2.56461	1985.52	1.00656
zs_1_1[3]	-0.24585	0.0143423	0.652529	-1.49666	-0.640829	-0.283044	0.113816	1.18852	2069.97	1.00436
sds_1_1	1.32158	0.0211184	0.979942	0.0681896	0.612583	1.14892	1.80161	3.69975	2153.16	1.0048
zs_1_2[1]	-1.46664	0.0143956	0.36913	-2.25494	-1.70683	-1.44161	-1.20311	-0.820116	657.509	1.01653
zs_1_2[2]	1.57727	0.0159221	0.39718	0.86299	1.29367	1.55291	1.83685	2.40722	622.265	1.01307
zs_1_2[3]	1.76027	0.0171606	0.433748	0.990303	1.4533	1.73461	2.04243	2.68284	638.864	1.01507
zs_1_2[4]	0.331854	0.00451603	0.125361	0.126043	0.240604	0.31821	0.407479	0.615892	770.563	1.01417
zs_1_2[5]	-0.478688	0.00572682	0.143045	-0.795532	-0.567179	-0.465247	-0.375004	-0.241023	623.904	1.01943
zs_1_2[6]	-0.476771	0.00615311	0.156406	-0.827057	-0.573009	-0.46105	-0.362857	-0.219721	646.123	1.01812
sds_1_2	18.6631	0.20953	5.20806	11.3902	15.0189	17.695	21.2146	31.3747	617.817	1.01631
zs_1_3[1]	0.243162	0.0173591	0.834795	-1.53783	-0.258748	0.273941	0.774194	1.83842	2312.63	1.00508
zs_1_3[2]	-0.479427	0.0213167	0.922764	-2.18636	-1.08931	-0.54447	0.0951008	1.46143	1873.88	1.00377
sds_1_3	0.886346	0.0131525	0.741759	0.0442108	0.361702	0.726988	1.20227	2.72377	3180.59	1.00495
zs_2_1[1]	-1.57047	0.0135168	0.532373	-2.73117	-1.90352	-1.53463	-1.19241	-0.636823	1551.26	1.0076
zs_2_1[2]	1.25111	0.0154235	0.549915	0.333207	0.857067	1.19993	1.596	2.4487	1271.23	1.0086
zs_2_1[3]	0.905471	0.0118041	0.378948	0.314983	0.644416	0.857286	1.11645	1.78218	1030.61	1.01243
sds_2_1	7.5001	0.105257	3.67915	3.06095	5.1055	6.67386	8.91447	16.8006	1221.78	1.00804
zs_2_2[1]	1.53243	0.017678	0.690427	0.269315	1.04702	1.50276	1.97677	2.97881	1525.35	1.00737
zs_2_2[2]	-0.439012	0.0150511	0.587866	-1.60439	-0.812456	-0.438611	-0.075373	0.75358	1525.52	1.00958
zs_2_2[3]	0.44346	0.0259439	0.713127	-1.05552	0.0136397	0.44746	0.894101	1.84279	755.551	1.01176
zs_2_2[4]	-1.31161	0.0120474	0.44407	-2.2592	-1.59408	-1.27987	-0.998253	-0.522337	1358.67	1.00747
zs_2_2[5]	0.531198	0.0099542	0.361679	-0.0723426	0.284568	0.487447	0.736223	1.36658	1320.18	1.00847
zs_2_2[6]	1.36678	0.0125871	0.446113	0.575293	1.05289	1.33758	1.65043	2.33875	1256.15	1.00875
sds_2_2	4.50728	0.0576787	1.84061	2.04334	3.27448	4.17292	5.32896	9.01717	1018.34	1.01176
zs_2_3[1]	0.780242	0.0292372	0.988925	-1.25305	0.14362	0.809335	1.44996	2.6598	1144.08	1.00738
zs_2_3[2]	-0.571222	0.0175383	0.844858	-2.23051	-1.11838	-0.573158	-0.0445711	1.17178	2320.54	1.00267
sds_2_3	1.99247	0.0763304	2.15684	0.0682849	0.649967	1.3878	2.58725	7.59504	798.44	1.01644
alpha[1,1]	0.80966	0.000381078	0.0243033	0.762173	0.793328	0.809608	0.826292	0.856551	4067.26	1.00184
alpha[1,2]	0.807178	0.000383784	0.0252749	0.758077	0.790102	0.80713	0.824321	0.856319	4337.17	1.00274
alpha[1,3]	0.81537	0.000430904	0.0254119	0.765493	0.798318	0.815379	0.832446	0.865229	3477.88	1.00265
alpha[1,4]	0.804725	0.00037958	0.0242311	0.757427	0.78847	0.80453	0.820759	0.852869	4075.1	1.00196
alpha[1,5]	0.812988	0.000412122	0.0244182	0.765587	0.79639	0.812995	0.829411	0.86108	3510.55	1.0022
alpha[1,6]	0.807847	0.000410294	0.0257412	0.757565	0.790595	0.807901	0.825235	0.858307	3936.1	1.00236
alpha[1,7]	0.841593	0.000461199	0.0296574	0.783611	0.821565	0.841384	0.861263	0.900275	4135.13	1.00306
alpha[1,8]	0.754549	0.000467724	0.0291309	0.697984	0.73478	0.754225	0.774167	0.812164	3879.07	1.00133
alpha[1,9]	0.753211	0.000489239	0.0297014	0.69696	0.732947	0.752577	0.773036	0.813166	3685.62	1.00574
alpha[1,10]	0.746321	0.000498312	0.030797	0.686298	0.725528	0.746002	0.766889	0.807369	3819.58	1.00355
alpha[1,11]	0.779593	0.000473679	0.0302618	0.721127	0.759157	0.77922	0.799794	0.83944	4081.52	1.00137
alpha[1,12]	0.800875	0.00049876	0.030902	0.739979	0.780176	0.800978	0.821737	0.860907	3838.74	1.00237
alpha[2,1]	0.752552	0.00045287	0.0274695	0.698495	0.734171	0.752798	0.771122	0.805919	3679.2	1.00323
alpha[2,2]	0.779784	0.000399068	0.0275906	0.725643	0.761119	0.77952	0.798678	0.833574	4780	1.00134
alpha[2,3]	0.766921	0.000438401	0.0280597	0.712425	0.747878	0.76677	0.78585	0.822373	4096.58	1.00264
alpha[2,4]	0.747308	0.000431301	0.0265735	0.693823	0.729553	0.74782	0.765382	0.798378	3796.09	1.00247
alpha[2,5]	0.750467	0.000426584	0.0272116	0.696175	0.732421	0.750698	0.768829	0.803557	4069.09	1.00085
alpha[2,6]	0.733063	0.000448676	0.0269776	0.680616	0.714705	0.732999	0.751313	0.786104	3615.26	1.00198
alpha[2,7]	0.637243	0.000553059	0.0347839	0.56879	0.613682	0.637309	0.661106	0.704464	3955.62	1.00413
alpha[2,8]	0.648069	0.000554495	0.0328691	0.582764	0.626226	0.648514	0.670233	0.711469	3513.83	1.00284
alpha[2,9]	0.655087	0.000509864	0.0321738	0.591463	0.63363	0.655474	0.67684	0.717691	3981.96	1.00252
alpha[2,10]	0.639294	0.000522141	0.0329592	0.575957	0.617008	0.638782	0.661093	0.705594	3984.55	1.00246
alpha[2,11]	0.630859	0.000544247	0.0349614	0.563066	0.607163	0.630623	0.654368	0.700381	4126.52	1.0028
alpha[2,12]	0.632672	0.000548673	0.0342068	0.566521	0.609302	0.632506	0.655862	0.699898	3886.84	1.00173
alpha[3,1]	0.752473	0.000471365	0.0279289	0.696937	0.733872	0.752702	0.771567	0.806412	3510.69	1.00315
alpha[3,2]	0.776997	0.000443756	0.0277865	0.722047	0.758337	0.777149	0.795514	0.831342	3920.85	1.00102
alpha[3,3]	0.766622	0.000454143	0.0282058	0.711558	0.747318	0.766736	0.785949	0.821569	3857.37	1.00293
alpha[3,4]	0.747446	0.000409471	0.0258271	0.695918	0.730366	0.747677	0.765015	0.797046	3978.37	1.00244
alpha[3,5]	0.751008	0.000416578	0.0270091	0.696877	0.732695	0.751483	0.769411	0.802868	4203.67	1.00126
alpha[3,6]	0.734469	0.000424675	0.0265756	0.682993	0.71639	0.734126	0.7523	0.787631	3916.09	1.00364
alpha[3,7]	0.630529	0.000574415	0.0360111	0.55981	0.606239	0.630871	0.654557	0.701159	3930.25	1.00228
alpha[3,8]	0.635135	0.000519898	0.0336904	0.570285	0.612304	0.634843	0.657479	0.702323	4199.28	1.00476
alpha[3,9]	0.648684	0.000504901	0.0318163	0.584414	0.627901	0.648683	0.669796	0.711558	3970.88	1.00216
alpha[3,10]	0.641102	0.000545	0.0324756	0.577987	0.619573	0.640811	0.662498	0.705544	3550.76	1.00402
alpha[3,11]	0.630849	0.000599082	0.035146	0.562605	0.606919	0.630927	0.654356	0.700091	3441.75	1.00276
alpha[3,12]	0.634028	0.000552418	0.0342061	0.568176	0.610877	0.633531	0.656434	0.703347	3834.17	1.00095
alpha[4,1]	0.752404	0.000442638	0.0276597	0.698217	0.733252	0.752565	0.771567	0.80558	3904.79	1.00214
alpha[4,2]	0.775581	0.000466692	0.0283514	0.719778	0.756403	0.775647	0.794882	0.830905	3690.53	1.00254
alpha[4,3]	0.76483	0.000426972	0.0277247	0.710064	0.746142	0.764999	0.783658	0.818725	4216.35	1.00284
alpha[4,4]	0.745853	0.000404538	0.0255159	0.695139	0.728662	0.746243	0.763225	0.795305	3978.35	1.0019
alpha[4,5]	0.751517	0.000434844	0.0273078	0.697315	0.733092	0.751886	0.770065	0.804031	3943.73	1.0015
alpha[4,6]	0.7342	0.000394292	0.026178	0.684054	0.716284	0.733899	0.751809	0.786443	4407.97	1.00194
alpha[4,7]	0.63021	0.000580309	0.0363386	0.559517	0.605654	0.629963	0.654692	0.702004	3921.19	1.00198
alpha[4,8]	0.630955	0.000580356	0.0363817	0.560031	0.606229	0.630736	0.655401	0.703056	3929.87	1.00253
alpha[4,9]	0.641554	0.000527204	0.0320275	0.580063	0.619988	0.640957	0.662375	0.707239	3690.53	1.00217
alpha[4,10]	0.64059	0.000505727	0.0318053	0.579299	0.619232	0.640054	0.661843	0.703941	3955.2	1.00337
alpha[4,11]	0.633281	0.000566687	0.0351919	0.565891	0.608863	0.633	0.657137	0.702722	3856.54	1.00318
alpha[4,12]	0.634384	0.000515235	0.0335313	0.570168	0.611489	0.633854	0.656744	0.701407	4235.37	1.00214
alpha[5,1]	0.752136	0.000414521	0.0273941	0.697776	0.733829	0.752335	0.770556	0.805283	4367.36	1.00258
alpha[5,2]	0.774936	0.000447237	0.0279765	0.719609	0.756239	0.774929	0.793758	0.829579	3913.03	1.00184
alpha[5,3]	0.764127	0.000418867	0.0279639	0.709344	0.74498	0.764266	0.783153	0.818543	4457.01	1.00271
alpha[5,4]	0.744371	0.000401567	0.0255152	0.693156	0.727373	0.744715	0.761526	0.793336	4037.21	1.00321
alpha[5,5]	0.752237	0.000423271	0.0268516	0.699698	0.734286	0.752397	0.770706	0.804502	4024.42	1.00154
alpha[5,6]	0.735704	0.000417763	0.0261242	0.684584	0.718196	0.735499	0.753211	0.787384	3910.45	1.00251
alpha[5,7]	0.631101	0.000580782	0.0361278	0.558748	0.60683	0.63151	0.65589	0.700331	3869.52	1.00342
alpha[5,8]	0.63044	0.000526682	0.0355978	0.561629	0.606173	0.630647	0.654252	0.700397	4568.25	1.00292
alpha[5,9]	0.635874	0.000525732	0.0328595	0.574253	0.613325	0.634694	0.657433	0.703299	3906.55	1.00186
alpha[5,10]	0.642933	0.000501471	0.0315406	0.58141	0.621888	0.642762	0.663645	0.706419	3955.92	1.00173
alpha[5,11]	0.63327	0.000548444	0.034274	0.566994	0.609852	0.632917	0.656289	0.701204	3905.39	1.00383
alpha[5,12]	0.634766	0.000494313	0.0332206	0.570486	0.61223	0.634128	0.656944	0.701487	4516.6	1.00383
alpha[6,1]	0.811632	0.000381803	0.0238079	0.765889	0.795589	0.811428	0.827483	0.859175	3888.32	1.00367
alpha[6,2]	0.8371	0.000409798	0.0249867	0.78788	0.82031	0.837226	0.853853	0.885859	3717.74	1.00225
alpha[6,3]	0.902202	0.000376433	0.0244001	0.854864	0.885629	0.901904	0.918541	0.950547	4201.52	1.00131
alpha[6,4]	0.844402	0.000373346	0.0246871	0.796157	0.827697	0.844296	0.861099	0.893052	4372.36	1.00135
alpha[6,5]	0.835419	0.00036697	0.0240082	0.789556	0.818891	0.834966	0.851487	0.88363	4280.14	1.00467
alpha[6,6]	0.81256	0.000401033	0.0251737	0.763641	0.795445	0.812584	0.829456	0.862268	3940.33	1.00285
alpha[6,7]	0.782877	0.000457297	0.0297059	0.724296	0.763077	0.782877	0.802556	0.841409	4219.78	1.00102
alpha[6,8]	0.803906	0.000467929	0.0295266	0.746924	0.783764	0.803859	0.823872	0.862098	3981.69	1.00111
alpha[6,9]	0.815648	0.000454775	0.0292351	0.759555	0.795557	0.815527	0.835223	0.873401	4132.55	1.00286
alpha[6,10]	1.0496	0.000443563	0.0276742	0.996211	1.03064	1.04942	1.0683	1.10396	3892.59	1.00493
alpha[6,11]	0.74927	0.000434339	0.0276447	0.695296	0.730684	0.749475	0.767735	0.804198	4051.04	1.0016
alpha[6,12]	0.581078	0.000398646	0.0245682	0.533045	0.564665	0.580976	0.597398	0.629763	3798.16	1.00214
alpha[7,1]	0.656537	0.000401516	0.0238502	0.6107	0.640387	0.65626	0.672366	0.704796	3528.41	1.00104
alpha[7,2]	0.705927	0.00039896	0.0243989	0.658606	0.68935	0.705846	0.722463	0.753811	3740.09	1.00357
alpha[7,3]	0.680324	0.00036668	0.0242676	0.632905	0.663969	0.680145	0.696509	0.728468	4380.06	1.00204
alpha[7,4]	0.710981	0.000374913	0.0235753	0.664267	0.695086	0.711349	0.727028	0.756301	3954.16	1.00417
alpha[7,5]	0.621779	0.000371265	0.0236307	0.576244	0.605726	0.621475	0.637718	0.66844	4051.2	1.00133
alpha[7,6]	0.679155	0.000379045	0.0238072	0.632584	0.663112	0.679227	0.695472	0.724913	3944.9	1.00221
alpha[7,7]	0.467065	0.000373978	0.0233726	0.422323	0.451087	0.466761	0.482798	0.513409	3905.9	1.00211
alpha[7,8]	0.522501	0.000389591	0.0248485	0.474559	0.50554	0.522112	0.538968	0.572332	4068.03	1.00245
alpha[7,9]	0.460788	0.000348643	0.0227397	0.416619	0.445459	0.460887	0.476066	0.50531	4254.1	1.00126
alpha[7,10]	0.560414	0.000416151	0.0255598	0.510788	0.542852	0.560308	0.577899	0.610416	3772.35	1.00262
alpha[7,11]	0.511585	0.000379097	0.0246939	0.463304	0.494848	0.511521	0.528222	0.56016	4243.06	1.00269
alpha[7,12]	0.545497	0.000393176	0.0253952	0.496041	0.528157	0.545481	0.562514	0.595965	4171.84	1.00148
alpha[8,1]	0.633656	0.000402557	0.025062	0.585136	0.616599	0.633277	0.650431	0.683793	3875.93	1.00318
alpha[8,2]	0.634408	0.000376665	0.0244341	0.586896	0.61783	0.634318	0.650803	0.682426	4208.07	1.00148
alpha[8,3]	0.665673	0.000381406	0.024615	0.618293	0.64899	0.665448	0.682212	0.714531	4165.09	1.00353
alpha[8,4]	0.647574	0.000401118	0.0249298	0.599314	0.630508	0.647572	0.664351	0.696731	3862.71	1.00249
alpha[8,5]	0.678765	0.00039209	0.0244665	0.630389	0.66217	0.678542	0.695238	0.726565	3893.8	1.00281
alpha[8,6]	0.597268	0.000407004	0.0242917	0.550241	0.580705	0.59709	0.613695	0.645328	3562.22	1.00349
alpha[8,7]	0.475605	0.000387771	0.0254179	0.426211	0.458654	0.475306	0.492252	0.526479	4296.63	1.0019
alpha[8,8]	0.504583	0.000438315	0.0262119	0.453963	0.486642	0.504358	0.522238	0.556896	3576.23	1.00322
alpha[8,9]	0.530104	0.000391162	0.0249514	0.481536	0.513412	0.529899	0.546709	0.579841	4068.9	1.00181
alpha[8,10]	0.270581	0.000301931	0.0162626	0.239546	0.259456	0.270243	0.281309	0.303545	2901.12	1.00459
alpha[8,11]	0.54468	0.000424771	0.0262342	0.492836	0.527053	0.544926	0.562306	0.596279	3814.39	1.00229
alpha[8,12]	0.513302	0.000409384	0.0256831	0.463271	0.495956	0.51324	0.530472	0.563785	3935.81	1.00385
alpha[9,1]	0.752223	0.00042038	0.0273515	0.697562	0.733889	0.752494	0.770872	0.804953	4233.3	1.00312
alpha[9,2]	0.769667	0.00042653	0.0279063	0.716164	0.750442	0.76941	0.788745	0.82491	4280.62	1.00176
alpha[9,3]	0.761201	0.000421627	0.0282181	0.705591	0.742163	0.761192	0.780208	0.816551	4479.18	1.0018
alpha[9,4]	0.740032	0.0004164	0.0253388	0.689829	0.723147	0.739814	0.756729	0.790713	3702.96	1.0036
alpha[9,5]	0.750345	0.000407385	0.0266739	0.697241	0.73247	0.7508	0.768425	0.80169	4287.11	1.0024
alpha[9,6]	0.736394	0.000422734	0.0261668	0.685225	0.719005	0.736458	0.753812	0.788274	3831.48	1.00176
alpha[9,7]	0.630565	0.000569775	0.0360398	0.559059	0.606538	0.630475	0.654678	0.701198	4000.91	1.00317
alpha[9,8]	0.629213	0.000551225	0.0362788	0.557603	0.604796	0.629226	0.653827	0.700197	4331.61	1.00365
alpha[9,9]	0.629759	0.000575908	0.0359364	0.559267	0.605486	0.629468	0.653711	0.700931	3893.71	1.0021
alpha[9,10]	0.631641	0.000549277	0.0344037	0.565046	0.608411	0.63109	0.65472	0.699417	3923.09	1.00188
alpha[9,11]	0.63146	0.000555506	0.0349859	0.56412	0.607968	0.631041	0.654668	0.701326	3966.52	1.00332
alpha[9,12]	0.63203	0.000519612	0.0354147	0.56303	0.607981	0.63176	0.655859	0.702181	4645.25	1.00116
alpha[10,1]	0.752167	0.000449651	0.0275111	0.69755	0.733772	0.752491	0.770888	0.805238	3743.38	1.00163
alpha[10,2]	0.768506	0.000444043	0.0281577	0.713254	0.749917	0.768401	0.787153	0.824501	4021.09	1.00456
alpha[10,3]	0.759708	0.00043291	0.0281654	0.703537	0.740974	0.759838	0.77845	0.814574	4232.91	1.00277
alpha[10,4]	0.73868	0.000392016	0.0251074	0.689494	0.722013	0.73858	0.755278	0.788371	4101.99	1.00225
alpha[10,5]	0.749604	0.000451955	0.0266261	0.696067	0.731819	0.749895	0.767789	0.800494	3470.75	1.00306
alpha[10,6]	0.735142	0.000430274	0.0263336	0.684762	0.717364	0.734616	0.752503	0.788079	3745.66	1.00374
alpha[10,7]	0.629609	0.000593407	0.0365327	0.558579	0.604768	0.629454	0.654141	0.702172	3790.16	1.00222
alpha[10,8]	0.630308	0.00056722	0.0360537	0.560473	0.60588	0.630061	0.654852	0.700646	4040.14	1.00085
alpha[10,9]	0.630151	0.000547157	0.0359615	0.560366	0.605796	0.629877	0.654496	0.701014	4319.68	1.00328
alpha[10,10]	0.63059	0.000532326	0.0350973	0.562382	0.606699	0.630393	0.654599	0.699058	4347.03	1.00383
alpha[10,11]	0.631395	0.000545775	0.0353863	0.562444	0.607246	0.63117	0.655229	0.701283	4203.81	1.00211
alpha[10,12]	0.630304	0.000562404	0.0359383	0.559709	0.605885	0.630337	0.654443	0.700274	4083.36	1.0033
alpha[11,1]	0.568063	0.000324818	0.0207662	0.527942	0.553908	0.567881	0.581859	0.609359	4087.26	1.00311
alpha[11,2]	0.595025	0.000335311	0.0211806	0.553993	0.58061	0.594842	0.609279	0.636883	3990.06	1.00238
alpha[11,3]	0.613125	0.000341723	0.0214813	0.571518	0.598728	0.612875	0.627563	0.65583	3951.61	1.00166
alpha[11,4]	0.62852	0.000347969	0.0217087	0.586188	0.613742	0.628393	0.64315	0.671641	3892.12	1.0014
alpha[11,5]	0.611103	0.000344665	0.0212336	0.569955	0.596816	0.610899	0.625532	0.653074	3795.36	1.00219
alpha[11,6]	0.54823	0.000324745	0.0200575	0.509563	0.534858	0.548074	0.561529	0.588329	3814.76	1.00232
alpha[11,7]	0.509199	0.000326778	0.021298	0.468082	0.494657	0.508999	0.523406	0.551506	4247.86	1.00107
alpha[11,8]	0.486226	0.000319921	0.0205905	0.44643	0.472218	0.485951	0.500123	0.526415	4142.36	1.00183
alpha[11,9]	0.471695	0.000305855	0.0192699	0.434582	0.458631	0.471355	0.48458	0.510176	3969.44	1.00244
alpha[11,10]	0.470762	0.000307454	0.0192065	0.433724	0.457598	0.470524	0.483826	0.508415	3902.45	1.00232
alpha[11,11]	0.453755	0.000293413	0.0186396	0.418198	0.441064	0.45333	0.466175	0.491542	4035.67	1.00075
alpha[11,12]	0.438295	0.000287025	0.0184844	0.402633	0.425663	0.438315	0.450701	0.474999	4147.34	1.0022
alpha[12,1]	0.752806	0.000469372	0.0279715	0.697676	0.733935	0.752915	0.771668	0.808043	3551.37	1.004
alpha[12,2]	0.76721	0.00045189	0.0278981	0.712839	0.748252	0.767243	0.786049	0.821774	3811.38	1.00494
alpha[12,3]	0.759054	0.000436428	0.0275672	0.705009	0.74053	0.75904	0.777491	0.813287	3989.9	1.00198
alpha[12,4]	0.737112	0.000423934	0.0254282	0.687699	0.720001	0.736829	0.753949	0.788154	3597.77	1.00289
alpha[12,5]	0.746882	0.000428969	0.0262606	0.694554	0.729131	0.747447	0.764972	0.796588	3747.63	1.00513
alpha[12,6]	0.732673	0.000398641	0.0265318	0.681215	0.714701	0.732483	0.750618	0.785258	4429.66	1.00071
alpha[12,7]	0.629889	0.00057276	0.0360999	0.559448	0.605476	0.629652	0.65406	0.700826	3972.52	1.00272
alpha[12,8]	0.629441	0.000565187	0.0360232	0.558533	0.605388	0.629491	0.653379	0.70008	4062.37	1.00318
alpha[12,9]	0.628839	0.000542979	0.0357643	0.558604	0.604616	0.628731	0.653053	0.699704	4338.44	1.00137
alpha[12,10]	0.630442	0.000571545	0.0359855	0.559918	0.606108	0.630467	0.654622	0.701958	3964.19	1.00224
alpha[12,11]	0.629914	0.000583798	0.0362546	0.558988	0.605428	0.629647	0.654745	0.701066	3856.57	1.00079
alpha[12,12]	0.62954	0.000553289	0.0360149	0.559148	0.605431	0.629318	0.653886	0.699844	4237.02	1.00146
alpha[13,1]	0.672973	0.000403052	0.0254284	0.624337	0.655328	0.672806	0.690172	0.722847	3980.28	1.0026
alpha[13,2]	0.630869	0.000398034	0.0246881	0.583074	0.614127	0.630701	0.647465	0.679458	3847.13	1.00314
alpha[13,3]	0.653301	0.000409868	0.0255739	0.602866	0.636074	0.653196	0.670653	0.703304	3893.19	1.00245
alpha[13,4]	0.630579	0.000413031	0.0248959	0.581661	0.613824	0.630678	0.647226	0.679893	3633.22	1.00326
alpha[13,5]	0.6155	0.000371965	0.0247044	0.567212	0.598746	0.615342	0.632093	0.664334	4411.09	1.0017
alpha[13,6]	0.618111	0.000393774	0.0247205	0.569603	0.601615	0.618185	0.634832	0.66638	3941.11	1.00152
alpha[13,7]	0.512848	0.000410498	0.0272367	0.460121	0.494575	0.512441	0.530796	0.567012	4402.38	1.00153
alpha[13,8]	0.510934	0.000440844	0.0273083	0.457958	0.492245	0.510616	0.529257	0.564963	3837.23	1.00339
alpha[13,9]	0.504673	0.000444844	0.0273656	0.452469	0.485841	0.504332	0.5228	0.559241	3784.38	1.00218
alpha[13,10]	0.476362	0.000424025	0.0264933	0.425214	0.458321	0.475973	0.494235	0.528972	3903.81	1.00281
alpha[13,11]	0.463085	0.000397259	0.0260095	0.413646	0.445283	0.462496	0.480174	0.516016	4286.66	1.00211
alpha[13,12]	0.454575	0.000426409	0.02588	0.403886	0.437059	0.45438	0.472073	0.505801	3683.63	1.00204
alpha[14,1]	0.754029	0.000464976	0.0280312	0.699073	0.735082	0.753961	0.772952	0.809114	3634.31	1.00403
alpha[14,2]	0.764466	0.00044103	0.0279911	0.70889	0.745585	0.764754	0.783503	0.818919	4028.13	1.00153
alpha[14,3]	0.758949	0.000473493	0.0282844	0.7037	0.739841	0.758891	0.777756	0.814988	3568.34	1.00231
alpha[14,4]	0.736184	0.000418145	0.0259036	0.686168	0.718665	0.735763	0.753218	0.788683	3837.65	1.003
alpha[14,5]	0.743178	0.00039604	0.0253257	0.692801	0.726647	0.743488	0.75995	0.792579	4089.27	1.00164
alpha[14,6]	0.731394	0.000421075	0.0276514	0.677166	0.712819	0.731204	0.749924	0.786145	4312.34	1.00223
alpha[14,7]	0.630127	0.000570788	0.036265	0.55909	0.605393	0.630015	0.654656	0.701418	4036.68	1.00294
alpha[14,8]	0.63118	0.000577183	0.0357573	0.560979	0.606978	0.631437	0.655492	0.70057	3837.98	1.0028
alpha[14,9]	0.630573	0.00056016	0.0358508	0.56071	0.606425	0.630489	0.654813	0.700376	4096.14	1.0013
alpha[14,10]	0.630025	0.000555563	0.0355409	0.561101	0.605492	0.630182	0.654187	0.699663	4092.5	1.00065
alpha[14,11]	0.629579	0.000565074	0.0359422	0.559204	0.605176	0.62968	0.653911	0.699096	4045.75	1.00147
alpha[14,12]	0.62952	0.000592382	0.0360813	0.557275	0.605841	0.629831	0.653718	0.699567	3709.9	1.00352
alpha[15,1]	0.58035	0.000291332	0.0190435	0.543576	0.567387	0.580032	0.593093	0.618523	4272.83	1.00158
alpha[15,2]	0.615338	0.000315311	0.0195801	0.577087	0.602132	0.615249	0.628526	0.654018	3856.12	1.00632
alpha[15,3]	0.60379	0.000334634	0.0197632	0.565559	0.590396	0.603654	0.616936	0.643231	3487.97	1.0023
alpha[15,4]	0.560986	0.000298915	0.0187188	0.524803	0.548269	0.560793	0.57339	0.598154	3921.59	1.00145
alpha[15,5]	0.644717	0.000344735	0.0202351	0.605647	0.631041	0.64452	0.6582	0.684916	3445.42	1.00282
alpha[15,6]	0.565437	0.000282853	0.0186771	0.529094	0.552795	0.565364	0.578007	0.601848	4360.11	1.0019
alpha[15,7]	0.477639	0.00026621	0.0179039	0.443056	0.465464	0.477407	0.489739	0.512966	4523.19	1.0015
alpha[15,8]	0.480655	0.000293915	0.0176505	0.446831	0.468531	0.480432	0.492371	0.515814	3606.38	1.00333
alpha[15,9]	0.508397	0.000310954	0.0191146	0.47135	0.495416	0.508126	0.521143	0.546779	3778.64	1.00226
alpha[15,10]	0.471722	0.00029337	0.0176496	0.43748	0.459793	0.471464	0.48351	0.50688	3619.41	1.00313
alpha[15,11]	0.473167	0.00028398	0.0183158	0.437483	0.4608	0.473006	0.485489	0.509415	4159.84	1.00238
alpha[15,12]	0.518184	0.000307259	0.019309	0.480712	0.505063	0.518005	0.531244	0.556161	3949.21	1.00272
alpha[16,1]	0.754532	0.000452502	0.0279836	0.70012	0.735614	0.754451	0.773369	0.809713	3824.43	1.00227
alpha[16,2]	0.764749	0.000471367	0.0279629	0.710141	0.745702	0.764912	0.783448	0.819556	3519.2	1.00288
alpha[16,3]	0.7579	0.000447826	0.0281364	0.703307	0.738992	0.757744	0.776779	0.813722	3947.45	1.0017
alpha[16,4]	0.735048	0.00044929	0.0262089	0.684186	0.717256	0.734947	0.75259	0.787079	3402.86	1.00171
alpha[16,5]	0.737072	0.000406827	0.025481	0.688346	0.719586	0.736845	0.754165	0.787646	3922.96	1.00175
alpha[16,6]	0.730265	0.000418258	0.0280592	0.674923	0.711378	0.730201	0.749184	0.785151	4500.51	1.0032
alpha[16,7]	0.630312	0.000569117	0.036551	0.558396	0.605652	0.630338	0.655025	0.701565	4124.72	1.00108
alpha[16,8]	0.630383	0.000598197	0.0358038	0.560768	0.606077	0.630138	0.654241	0.701332	3582.36	1.00304
alpha[16,9]	0.630088	0.000558182	0.0359185	0.559839	0.606008	0.629818	0.654226	0.700448	4140.8	1.00098
alpha[16,10]	0.630242	0.000579201	0.03589	0.559822	0.606081	0.630211	0.654677	0.699879	3839.62	1.00328
alpha[16,11]	0.629736	0.000580006	0.0361509	0.558341	0.605163	0.630024	0.654391	0.700117	3884.83	1.00169
alpha[16,12]	0.629906	0.000586256	0.0361129	0.558191	0.605752	0.630366	0.654329	0.699938	3794.46	1.00369
alpha[17,1]	0.75474	0.000425482	0.0280127	0.698653	0.736524	0.75475	0.773417	0.809354	4334.59	1.00347
alpha[17,2]	0.763971	0.000449425	0.0281715	0.709564	0.744709	0.7636	0.78282	0.81944	3929.19	1.00177
alpha[17,3]	0.757504	0.000458238	0.0280863	0.701818	0.738791	0.757906	0.776467	0.812288	3756.71	1.00255
alpha[17,4]	0.734893	0.00043077	0.0262137	0.684439	0.716824	0.734433	0.752415	0.78692	3703.1	1.00164
alpha[17,5]	0.735067	0.000406394	0.0256015	0.685105	0.717824	0.734872	0.752274	0.785449	3968.61	1.00235
alpha[17,6]	0.730477	0.000419669	0.0283142	0.674897	0.711234	0.730618	0.749729	0.785735	4551.92	1.00365
alpha[17,7]	0.630108	0.000575088	0.0360653	0.560374	0.605512	0.629975	0.654733	0.700513	3932.88	1.00197
alpha[17,8]	0.632611	0.000533458	0.0343653	0.566681	0.609303	0.632137	0.65557	0.701276	4149.93	1.00285
alpha[17,9]	0.629656	0.000611744	0.03598	0.559567	0.60551	0.629899	0.653747	0.699686	3459.25	1.00525
alpha[17,10]	0.630671	0.000544697	0.0357763	0.561041	0.606636	0.630625	0.654606	0.701739	4314.01	1.00139
alpha[17,11]	0.630888	0.000584679	0.035941	0.560571	0.606645	0.631049	0.654804	0.70139	3778.72	1.00226
alpha[17,12]	0.629199	0.000567433	0.0365807	0.558573	0.604533	0.629036	0.653615	0.701642	4155.99	1.00188
alpha[18,1]	0.645742	0.000413985	0.0251735	0.596102	0.629073	0.645747	0.662549	0.695309	3697.59	1.00298
alpha[18,2]	0.660882	0.00042556	0.0246859	0.612829	0.644203	0.660832	0.67736	0.7101	3364.92	1.0046
alpha[18,3]	0.663527	0.000381985	0.0251217	0.615044	0.64643	0.663388	0.680143	0.713411	4325.18	1.00211
alpha[18,4]	0.645104	0.000439268	0.0249777	0.596152	0.628189	0.6451	0.662068	0.694178	3233.29	1.00238
alpha[18,5]	0.654381	0.00040214	0.0243424	0.606425	0.638006	0.654321	0.670866	0.702133	3664.14	1.00169
alpha[18,6]	0.620309	0.000392802	0.0241893	0.573411	0.603875	0.620242	0.636408	0.668507	3792.27	1.00186
alpha[18,7]	0.497237	0.00042907	0.0268661	0.445088	0.479218	0.496925	0.51522	0.550364	3920.59	1.00335
alpha[18,8]	0.512461	0.000430296	0.0265861	0.461012	0.494275	0.51229	0.530402	0.564599	3817.45	1.00361
alpha[18,9]	0.490788	0.000428086	0.0264773	0.439639	0.47264	0.490564	0.508608	0.543095	3825.46	1.00571
alpha[18,10]	0.501206	0.000434981	0.0270901	0.448506	0.482961	0.500907	0.519274	0.555152	3878.67	1.00205
alpha[18,11]	0.525937	0.000421639	0.0272557	0.473252	0.507363	0.525745	0.544388	0.579755	4178.62	1.00185
alpha[18,12]	0.492863	0.00044112	0.0270377	0.441221	0.474307	0.492631	0.511087	0.547185	3756.86	1.00118
alpha[19,1]	0.806657	0.000410746	0.025566	0.756653	0.789298	0.806498	0.824225	0.856668	3874.17	1.0035
alpha[19,2]	0.814844	0.000392936	0.024992	0.765903	0.798042	0.814781	0.831309	0.864566	4045.36	1.00277
alpha[19,3]	0.812995	0.000393931	0.0251844	0.763402	0.796209	0.812997	0.82976	0.862694	4087.17	1.00148
alpha[19,4]	0.792595	0.000408639	0.0250729	0.743153	0.775902	0.792529	0.809149	0.842233	3764.68	1.00425
alpha[19,5]	0.804578	0.000401384	0.0251851	0.756069	0.787477	0.804319	0.821411	0.854634	3937.02	1.00172
alpha[19,6]	0.884329	0.000372946	0.0239147	0.837615	0.868253	0.884293	0.900528	0.931192	4111.88	1.00408
alpha[19,7]	0.70471	0.000492695	0.0309014	0.644557	0.683873	0.70425	0.725336	0.766403	3933.68	1.00445
alpha[19,8]	0.871174	0.000463509	0.0294824	0.81432	0.850939	0.870995	0.891138	0.929191	4045.84	1.0013
alpha[19,9]	0.730478	0.000477119	0.0304927	0.671105	0.709745	0.730261	0.751129	0.790284	4084.49	1.00255
alpha[19,10]	0.723256	0.000450122	0.0299908	0.664396	0.703008	0.722957	0.743352	0.783123	4439.31	1.00233
alpha[19,11]	0.742401	0.000474297	0.0298752	0.684276	0.722248	0.742089	0.762479	0.801255	3967.52	1.00155
alpha[19,12]	0.774115	0.000475136	0.0302926	0.716042	0.753382	0.774008	0.794736	0.833876	4064.79	1.00186
cov[1]	0.709472	0.0003281	0.0187806	0.673733	0.696553	0.70896	0.72199	0.747731	3276.47	1.0022
cov[2]	0.545008	0.000259047	0.014376	0.517229	0.535245	0.544744	0.554537	0.57375	3079.76	1.00347
cov[3]	0.361651	0.000162188	0.00933796	0.34378	0.355225	0.361543	0.367968	0.380386	3314.86	1.00279
cov[4]	0.282158	0.000131484	0.00795275	0.267092	0.276653	0.28192	0.287497	0.298141	3658.4	1.00345
cov[5]	0.362336	0.000172926	0.0103275	0.342714	0.355243	0.362123	0.369269	0.382947	3566.69	1.00323
cov[6]	0.31603	0.00017178	0.00958568	0.297812	0.309524	0.315817	0.322369	0.335313	3113.86	1.00234
cov[7]	0.491879	0.000321837	0.0166996	0.460167	0.480461	0.491559	0.502955	0.525479	2692.43	1.00348
cov[8]	0.273187	0.000128842	0.00792137	0.258016	0.2678	0.273024	0.27841	0.289191	3779.94	1.00316
cov[9]	0.258851	0.000134792	0.00747991	0.244482	0.253746	0.258762	0.263891	0.273842	3079.38	1.00293
cov[10]	0.339998	0.000170811	0.00937233	0.322272	0.333572	0.339772	0.346306	0.358881	3010.68	1.00257
cov[11]	0.530585	0.000177271	0.00970841	0.511913	0.524011	0.530469	0.537078	0.549924	2999.29	1.0028
cov[12]	0.737353	0.000390571	0.0200786	0.699503	0.723678	0.736776	0.750528	0.778261	2642.83	1.00319
covdev[1]	0.990554	0.000337968	0.0184647	0.954354	0.977976	0.990568	1.00306	1.02667	2984.93	1.00619
covdev[2]	0.920562	0.000317279	0.0178583	0.885276	0.908547	0.920562	0.932573	0.955284	3168.08	1.00288
covdev[3]	0.991394	0.000295967	0.0166793	0.95905	0.980252	0.991331	1.00262	1.02422	3175.9	1.00345
covdev[4]	1.05308	0.000280558	0.0164625	1.02079	1.04205	1.05304	1.06423	1.08524	3443.08	1.00364
covdev[5]	1.1038	0.00026494	0.0161526	1.07268	1.09294	1.10369	1.11473	1.13566	3717	1.00367
covdev[6]	1.04789	0.000291108	0.0170109	1.01468	1.03641	1.04786	1.05926	1.08164	3414.63	1.00483
covdev[7]	0.906132	0.000348617	0.0203195	0.866792	0.892153	0.906019	0.92	0.94621	3397.26	1.00359
covdev[8]	0.953691	0.000304938	0.0172969	0.920005	0.942009	0.953527	0.965362	0.9878	3217.47	1.00348
covdev[9]	0.931323	0.000288668	0.017183	0.898175	0.919584	0.931224	0.94295	0.964855	3543.25	1.00115
covdev[10]	1.04867	0.000300356	0.0169001	1.01571	1.03723	1.04853	1.06006	1.08206	3165.97	1.00156
covdev[11]	0.993789	0.000318118	0.0180391	0.958536	0.981477	0.993622	1.00582	1.02976	3215.53	1.00399
covdev[12]	1.01456	0.000299122	0.0176047	0.980552	1.00248	1.01444	1.02638	1.04951	3463.88	1.00331
bp[1]	1.2605	0.0027133	0.101863	1.06366	1.19124	1.25993	1.32944	1.46209	1409.41	1.00667
bp[2]	-1.12208	0.00219029	0.0957528	-1.31043	-1.18506	-1.12335	-1.05886	-0.93187	1911.17	1.00559
bsp[1]	0.702258	0.00121852	0.0609062	0.581226	0.661383	0.702669	0.74347	0.820239	2498.38	1.00551
bsp[2]	-0.176182	0.00211359	0.0791276	-0.332952	-0.228994	-0.175335	-0.122934	-0.0221706	1401.56	1.00378
bsp[3]	-0.238176	0.00108217	0.0467663	-0.330977	-0.269475	-0.23818	-0.206559	-0.147314	1867.56	1.00741
bsp[4]	0.194117	0.00142463	0.0678829	0.063185	0.148149	0.193444	0.239137	0.330573	2270.47	1.00258
bsp[5]	-0.0171648	0.00226907	0.0864202	-0.183013	-0.0752514	-0.0199247	0.0399055	0.15623	1450.56	1.00459
bsp[6]	-0.177396	0.00105693	0.0497318	-0.274551	-0.211471	-0.176971	-0.143152	-0.0814887	2213.98	1.00352
zsp_1_1[1]	0.37122	0.0177526	0.998701	-1.61239	-0.300574	0.383632	1.04981	2.29642	3164.81	1.00526
zsp_1_1[2]	-0.414503	0.0184208	1.01214	-2.35986	-1.1008	-0.4283	0.263367	1.62339	3019.03	1.00275
zsp_1_1[3]	-0.266684	0.0199715	0.988434	-2.19558	-0.929066	-0.273827	0.394381	1.70426	2449.47	1.00492
sdsp_1_1	0.5437	0.00819302	0.392229	0.0201214	0.225513	0.475915	0.789525	1.44274	2291.88	1.00387
zsp_1_2[1]	-1.66225	0.0100327	0.427436	-2.48808	-1.95252	-1.66582	-1.37872	-0.81467	1815.11	1.00457
zsp_1_2[2]	4.52516	0.00998676	0.426268	3.73686	4.23072	4.50587	4.80083	5.41074	1821.87	1.00848
zsp_1_2[3]	-5.20917	0.0121033	0.47014	-6.13724	-5.5279	-5.20104	-4.88522	-4.314	1508.85	1.00795
zsp_1_2[4]	-0.675724	0.0109729	0.403712	-1.47869	-0.944847	-0.673986	-0.404901	0.115428	1353.63	1.00528
zsp_1_2[5]	-1.10852	0.00680777	0.286795	-1.68051	-1.29887	-1.10529	-0.912725	-0.559221	1774.74	1.00858
zsp_1_2[6]	0.174409	0.0105762	0.382555	-0.572983	-0.082468	0.170175	0.431481	0.934989	1308.37	1.00481
sdsp_1_2	6.96474	0.012563	0.53778	5.94993	6.59379	6.95411	7.32543	8.05064	1832.4	1.00985
zsp_1_3[1]	-2.23944	0.0126573	0.635546	-3.48992	-2.65024	-2.23505	-1.83483	-0.998319	2521.21	1.00477
zsp_1_3[2]	-0.0880004	0.0108146	0.527125	-1.14259	-0.414596	-0.0888578	0.236607	0.973837	2375.76	1.00353
sdsp_1_3	2.07438	0.0144602	0.609123	0.895014	1.67061	2.0529	2.45907	3.34119	1774.43	1.00713
zsp_2_1[1]	0.146226	0.015605	0.960031	-1.76347	-0.497116	0.15194	0.792324	2.01275	3784.81	1.00275
zsp_2_1[2]	-0.441495	0.0170783	0.965632	-2.28605	-1.10589	-0.456881	0.209808	1.48456	3196.94	1.00379
zsp_2_1[3]	-0.178704	0.0143767	0.888727	-1.92874	-0.75885	-0.17635	0.394665	1.60012	3821.38	1.00099
sdsp_2_1	0.77034	0.0102149	0.581655	0.0284381	0.304384	0.655964	1.11059	2.16851	3242.35	1.0041
zsp_2_2[1]	0.798536	0.0114901	0.481927	0.0174334	0.449589	0.746618	1.08945	1.88757	1759.2	1.00613
zsp_2_2[2]	1.0837	0.0116348	0.446073	0.361158	0.757693	1.03707	1.3571	2.06436	1469.92	1.00569
zsp_2_2[3]	-0.845888	0.0123016	0.488582	-1.95782	-1.13619	-0.790361	-0.495418	-0.0556125	1577.44	1.00533
zsp_2_2[4]	-1.11445	0.013729	0.458714	-2.13575	-1.39969	-1.07138	-0.783276	-0.347821	1116.36	1.00587
zsp_2_2[5]	-0.0866797	0.0061945	0.271005	-0.660469	-0.242968	-0.0720986	0.0801595	0.431546	1914	1.00383
zsp_2_2[6]	-0.463132	0.0107256	0.371534	-1.2304	-0.692688	-0.448223	-0.229305	0.26336	1199.92	1.00532
sdsp_2_2	8.75669	0.112114	3.86126	4.14527	6.17291	7.85097	10.2662	18.8165	1186.15	1.00693
zsp_2_3[1]	-0.0482632	0.0114642	0.599465	-1.40801	-0.313951	-0.018675	0.217295	1.23887	2734.28	1.00183
zsp_2_3[2]	0.423217	0.0142961	0.654801	-0.949975	0.056738	0.341221	0.77205	1.88883	2097.89	1.00493
sdsp_2_3	10.1019	0.933838	54.7391	0.103387	1.04973	2.35129	5.48448	61.9574	3435.99	1.00243
